# Supplementary material for: Pd/MnO2:Pd/C Electrocatalysts for Efficient Hydrogen and Oxygen Electrode Reactions in AEMFCs
Source: Nanomaterials (Basel). 2026 Jan 4;16(1):71. doi: 10.3390/nano16010071 (PMC12787392; doi:10.3390/nano16010071)
Supplement: Supplementary file 1 [file nanomaterials-16-00071-s001.zip]

Archive with 1 entries (1 files):
- nanomaterials-4053808-supplementary.docx
